# Supplementary material for: The Effectiveness of Cervical Spine and Diaphragm Manual Therapy Combined with Breathing Re-Education Exercises on Musculoskeletal, Respiratory and Psychophysiological Outcomes in Patients with Non-Specific Chronic Neck Pain: A Randomized Controlled Trial
Source: J Clin Med. 2026 May 31;15(11):4266. doi: 10.3390/jcm15114266 (PMC13257620; doi:10.3390/jcm15114266)
Supplement: Supplementary file 1 [file jcm-15-04266-s001.zip]

Archive with 2 entries (2 files):
- CONSORT  2025_Tatsios et al 2026.pdf
- Supplementary Material S1.pdf
